# Supplementary material for: Interaction-Specific Changes in the Transcriptome of Polynucleobacter asymbioticus Caused by Varying Protistan Communities
Source: Front Microbiol. 2019 Jul 9;10:1498. doi: 10.3389/fmicb.2019.01498 (PMC6629928; doi:10.3389/fmicb.2019.01498)
Supplement: Supplementary file 4 [file Data_Sheet_4.CSV]

	396	397	398	400	401	403	406	407	408	410	412	413	416	417	418	420	421	423	426	427	428
counted	10	10	10	10	10	10	10	10	10	10	10	10	10	10	10	10	10	10	10	10	10
cells	338	381	480	120	680	387	423	541	485	719	765	820	617	752	789	702	547	506	562	536	569
dilution	1/10	1/10	1/10	1/10	1/10	1/10	1/10	1/10	1/10	1/10	1/10	1/10	1/10	1/10	1/10	1/10	1/10	1/10	1/10	1/10	1/10
counts/ml	12848485	14483056	18246370	4561592	25849024	14711135	16079613	20565179	18436436	27331541	29080152	31170881	23454188	28585979	29992470	26685316	20793259	19234715	21363458	20375113	21629551
