# Supplementary material for: Interaction-Specific Changes in the Transcriptome of Polynucleobacter asymbioticus Caused by Varying Protistan Communities
Source: Front Microbiol. 2019 Jul 9;10:1498. doi: 10.3389/fmicb.2019.01498 (PMC6629928; doi:10.3389/fmicb.2019.01498)
Supplement: Supplementary file 5 [file Data_Sheet_5.CSV]

geneID	baseMean	log2FC	padj	proteinName	pathway	GOMolecularFunction	GOBiologicalProcess	GOCellularCompoent	KEGGOrthology
PNUC_RS08125	750.7365037291	1.3042891809	2.37E-43	3-hydroxyisobutyrate dehydrogenase (HIBADH) (EC 1.1.1.31)	PATHWAY: Amino-acid degradation; L-valine degradation. {ECO:0000256|RuleBase:RU910714}.	3-hydroxyisobutyrate dehydrogenase activity [GO:0008442]; NAD binding [GO:0051287]; phosphogluconate dehydrogenase (decarboxylating) activity [GO:0004616]	valine catabolic process [GO:0006574]	NA	K00020
PNUC_RS08130	786.4540175634	1.0753177695	4.02E-34	Short chain enoyl-CoA hydratase (EC 4.2.1.17)	NA	enoyl-CoA hydratase activity [GO:0004300]	metabolic process [GO:0008152]	NA	K01692
PNUC_RS04105	396.8913957345	-0.5128137508	1.17E-21	NA	NA	NA	NA	NA	NA
PNUC_RS08135	1417.5101243244	1.178523375	5.21E-20	Methylmalonate-semialdehyde dehydrogenase (Acylating) (EC 1.2.1.27)	NA	methylmalonate-semialdehyde dehydrogenase (acylating) activity [GO:0004491]	NA	NA	K00140
PNUC_RS06980	694.5488317701	-2.0351749403	1.63E-17	NA	NA	NA	NA	NA	NA
PNUC_RS09390	1371.9287913228	-1.3287838715	9.19E-17	Histidine kinase	NA	phosphorelay sensor kinase activity [GO:0000155]	NA	intracellular [GO:0005622]	K07679
PNUC_RS08120	595.7856265305	0.7972629449	1.68E-16	Enoyl-CoA hydratase/isomerase	NA	3-hydroxyisobutyryl-CoA hydrolase activity [GO:0003860]; isomerase activity [GO:0016853]	NA	NA	NA
PNUC_RS08115	876.3658755531	0.7313820622	3.19E-16	Acyl-CoA dehydrogenase domain protein	NA	acyl-CoA dehydrogenase activity [GO:0003995]; flavin adenine dinucleotide binding [GO:0050660]	NA	NA	NA
PNUC_RS08165	148.4916723745	-1.5825401515	1.92E-14	FAD:protein FMN transferase (EC 2.7.1.180)	NA	metal ion binding [GO:0046872]; transferase activity [GO:0016740]	protein flavinylation [GO:0017013]	plasma membrane [GO:0005886]	K03734
PNUC_RS08145	4082.0472366478	1.3862305102	2.91E-13	Major facilitator superfamily MFS_1	NA	transmembrane transporter activity [GO:0022857]	NA	integral component of membrane [GO:0016021]	NA
PNUC_RS07785	1852.1851421415	-1.3693330697	1.94E-12	Chaperone protein HscA homolog	NA	ATPase activity [GO:0016887]; ATP binding [GO:0005524]; unfolded protein binding [GO:0051082]	iron-sulfur cluster assembly [GO:0016226]; protein folding [GO:0006457]	NA	K04044
PNUC_RS07805	8461.5949865411	-1.0733508257	2.99E-12	Cysteine desulfurase IscS (EC 2.8.1.7)	PATHWAY: Cofactor biosynthesis; iron-sulfur cluster biosynthesis. {ECO:0000256|HAMAP-Rule:MF_00331, ECO:0000256|SAAS:SAAS00739618}.	2 iron, 2 sulfur cluster binding [GO:0051537]; cysteine desulfurase activity [GO:0031071]; metal ion binding [GO:0046872]; pyridoxal phosphate binding [GO:0030170]	[2Fe-2S] cluster assembly [GO:0044571]	cytoplasm [GO:0005737]	K04487
PNUC_RS10840	476937.605679397	-0.9091827839	2.20E-11	NA	NA	NA	NA	NA	NA
PNUC_RS07795	818.8299508434	-1.3135564388	3.85E-11	Iron-sulfur cluster assembly protein IscA	NA	iron ion binding [GO:0005506]; iron-sulfur cluster binding [GO:0051536]; structural molecule activity [GO:0005198]	protein maturation by iron-sulfur cluster transfer [GO:0097428]	NA	K13628
PNUC_RS07810	6756.5275200417	-1.0000923414	3.85E-11	Transcriptional regulator, BadM/Rrf2 family	NA	NA	NA	NA	K13643
PNUC_RS06975	360.6019012662	-1.5935842196	5.30E-11	FeoA family protein	NA	transition metal ion binding [GO:0046914]	NA	NA	K04758
PNUC_RS04875	18597.6168498098	0.6657596385	1.58E-10	Lon protease (EC 3.4.21.53) (ATP-dependent protease La)	NA	ATP binding [GO:0005524]; ATP-dependent peptidase activity [GO:0004176]; sequence-specific DNA binding [GO:0043565]; serine-type endopeptidase activity [GO:0004252]	cellular response to stress [GO:0033554]; misfolded or incompletely synthesized protein catabolic process [GO:0006515]	cytoplasm [GO:0005737]	K01338
PNUC_RS02785	351.0963276447	1.3337725716	2.51E-10	Uncharacterized protein	NA	NA	NA	integral component of membrane [GO:0016021]	NA
PNUC_RS02345	15231.2155187171	0.66869625	3.30E-10	Chaperone protein ClpB	NA	ATP binding [GO:0005524]	protein processing [GO:0016485]; response to heat [GO:0009408]	cytoplasm [GO:0005737]	K03695
PNUC_RS03515	870.0379709766	-1.4241178351	7.01E-10	NA	NA	NA	NA	NA	NA
PNUC_RS04370	1425.6512995367	-0.7961714792	7.01E-10	DNA binding domain, excisionase family	NA	DNA binding [GO:0003677]	NA	NA	NA
PNUC_RS07585	5878.7139659121	-0.5299984485	5.09E-09	Elongation factor Ts (EF-Ts)	NA	translation elongation factor activity [GO:0003746]	NA	cytoplasm [GO:0005737]	K02357
PNUC_RS06970	1109.3038726933	-1.4489024881	6.33E-09	Ferrous iron transport protein B	NA	ferrous iron transmembrane transporter activity [GO:0015093]; GTP binding [GO:0005525]	NA	integral component of membrane [GO:0016021]	K04759
PNUC_RS00375	938.4469431458	-0.7902184788	7.10E-09	50S ribosomal protein L5	NA	rRNA binding [GO:0019843]; structural constituent of ribosome [GO:0003735]; tRNA binding [GO:0000049]	translation [GO:0006412]	ribosome [GO:0005840]	K02931
PNUC_RS00395	798.7508366151	-0.6800356802	8.23E-09	50S ribosomal protein L18	NA	rRNA binding [GO:0019843]; structural constituent of ribosome [GO:0003735]	translation [GO:0006412]	ribosome [GO:0005840]	K02881
PNUC_RS03580	5558.0257948801	0.8749179895	1.95E-08	K(+)-insensitive pyrophosphate-energized proton pump (EC 3.6.1.1) (Membrane-bound proton-translocating pyrophosphatase) (Pyrophosphate-energized inorganic pyrophosphatase) (H(+)-PPase)	NA	hydrogen-translocating pyrophosphatase activity [GO:0009678]; inorganic diphosphatase activity [GO:0004427]; magnesium ion binding [GO:0000287]	proton transport [GO:0015992]	integral component of plasma membrane [GO:0005887]	K15987
PNUC_RS00320	1352.4665800233	-0.7367131622	3.17E-08	50S ribosomal protein L4	NA	rRNA binding [GO:0019843]; structural constituent of ribosome [GO:0003735]	translation [GO:0006412]	ribosome [GO:0005840]	K02926
PNUC_RS10850	1504.2987900086	-0.9593046785	3.24E-08	NA	NA	NA	NA	NA	NA
PNUC_RS05890	4680.5386311984	-0.5996680927	4.72E-08	NA	NA	NA	NA	NA	NA
PNUC_RS09085	8302.8454368691	0.6321085992	5.43E-08	ATP-dependent Clp protease ATP-binding subunit ClpA (EC 3.4.21.92)	NA	ATP binding [GO:0005524]; ATP-dependent peptidase activity [GO:0004176]	NA	NA	K03694
PNUC_RS09370	21289.5454817008	0.7987395619	5.82E-08	60 kDa chaperonin (GroEL protein) (Protein Cpn60)	NA	ATP binding [GO:0005524]	protein refolding [GO:0042026]	cytoplasm [GO:0005737]	K04077
PNUC_RS09830	2124.8270673576	0.4733723368	1.13E-07	NA	NA	NA	NA	NA	NA
PNUC_RS03095	1225.6372217416	0.9346468514	1.13E-07	2-keto-3-deoxygluconate permease	NA	2-keto-3-deoxygluconate:proton symporter activity [GO:0015649]	NA	integral component of membrane [GO:0016021]	K02526
PNUC_RS00330	2734.4207292635	-0.6997478603	1.13E-07	50S ribosomal protein L2	NA	rRNA binding [GO:0019843]; structural constituent of ribosome [GO:0003735]; transferase activity [GO:0016740]	translation [GO:0006412]	large ribosomal subunit [GO:0015934]	K02886
PNUC_RS04330	463.8856169479	-1.0764133459	1.13E-07	50S ribosomal protein L20	NA	rRNA binding [GO:0019843]; structural constituent of ribosome [GO:0003735]	translation [GO:0006412]	ribosome [GO:0005840]	K02887
PNUC_RS07800	1252.1623043387	-0.99224551	1.18E-07	Iron-sulfur cluster assembly scaffold protein IscU	NA	iron ion binding [GO:0005506]; iron-sulfur cluster binding [GO:0051536]	iron-sulfur cluster assembly [GO:0016226]	NA	K04488
PNUC_RS02645	29.9768360476	-2.1057955362	1.36E-07	Helix-hairpin-helix motif protein	NA	NA	NA	NA	NA
PNUC_RS04110	90.371691358	-0.1767713269	1.37E-07	Rhodanese domain protein	NA	NA	NA	integral component of membrane [GO:0016021]	K07112
PNUC_RS07790	689.9379999007	-1.3289092413	1.80E-07	NA	NA	NA	NA	NA	NA
PNUC_RS04335	314.6632922759	-0.9323923722	4.61E-07	Phenylalanine--tRNA ligase alpha subunit (EC 6.1.1.20) (Phenylalanyl-tRNA synthetase alpha subunit) (PheRS)	NA	ATP binding [GO:0005524]; magnesium ion binding [GO:0000287]; phenylalanine-tRNA ligase activity [GO:0004826]; tRNA binding [GO:0000049]	phenylalanyl-tRNA aminoacylation [GO:0006432]	cytoplasm [GO:0005737]	K01889
PNUC_RS02390	381.0587230322	1.3385459252	4.84E-07	Cbb3-type cytochrome c oxidase subunit	PATHWAY: Energy metabolism; oxidative phosphorylation. {ECO:0000256|PIRNR:PIRNR000006}.	electron carrier activity [GO:0009055]; heme binding [GO:0020037]; metal ion binding [GO:0046872]; oxidoreductase activity [GO:0016491]	oxidative phosphorylation [GO:0006119]; proton transport [GO:0015992]	integral component of membrane [GO:0016021]; plasma membrane [GO:0005886]; respiratory chain [GO:0070469]	K00406
PNUC_RS07780	168.3135696207	-1.2386254201	5.09E-07	2Fe-2S ferredoxin	NA	2 iron, 2 sulfur cluster binding [GO:0051537]; electron carrier activity [GO:0009055]	NA	NA	K04755
PNUC_RS02375	1028.109608264	1.3579194827	6.47E-07	Cytochrome c oxidase, cbb3-type, subunit I	NA	cytochrome-c oxidase activity [GO:0004129]; heme binding [GO:0020037]; iron ion binding [GO:0005506]	aerobic respiration [GO:0009060]	integral component of membrane [GO:0016021]; plasma membrane respiratory chain complex IV [GO:0045278]	K00404
PNUC_RS05410	2372.0544128962	0.7090207346	9.04E-07	Uncharacterized protein	NA	NA	NA	NA	NA
PNUC_RS09385	1403.9905249347	-0.7464158444	1.01E-06	DNA-binding response regulator	NA	DNA binding [GO:0003677]	phosphorelay signal transduction system [GO:0000160]; regulation of transcription, DNA-templated [GO:0006355]; transcription, DNA-templated [GO:0006351]	intracellular [GO:0005622]	NA
PNUC_RS00295	1741.9023485033	-0.5905840869	1.79E-06	30S ribosomal protein S7	NA	rRNA binding [GO:0019843]; structural constituent of ribosome [GO:0003735]; tRNA binding [GO:0000049]	translation [GO:0006412]	small ribosomal subunit [GO:0015935]	K02992
PNUC_RS09600	14536.6934218734	0.7947567707	3.23E-06	MFS transporter	NA	transmembrane transporter activity [GO:0022857]	NA	integral component of membrane [GO:0016021]	NA
PNUC_RS03520	2266.2115497348	0.8293518944	4.32E-06	Major facilitator superfamily MFS_1	NA	transporter activity [GO:0005215]	transmembrane transport [GO:0055085]	integral component of membrane [GO:0016021]	K08177
PNUC_RS00255	1618.0105571259	-0.6972623097	5.32E-06	Transcription termination/antitermination protein NusG	NA	NA	DNA-templated transcription, elongation [GO:0006354]; DNA-templated transcription, termination [GO:0006353]; regulation of DNA-templated transcription, elongation [GO:0032784]; transcription antitermination [GO:0031564]	NA	K02601
PNUC_RS00400	1157.9365216256	-0.7283626162	5.67E-06	30S ribosomal protein S5	NA	rRNA binding [GO:0019843]; structural constituent of ribosome [GO:0003735]	translation [GO:0006412]	small ribosomal subunit [GO:0015935]	K02988
PNUC_RS02790	3628.101818291	0.9968526163	1.05E-05	SSS sodium solute transporter superfamily	NA	transporter activity [GO:0005215]	transmembrane transport [GO:0055085]	integral component of membrane [GO:0016021]	K14393
PNUC_RS00345	2220.2660935996	-0.5875119863	1.05E-05	30S ribosomal protein S3	NA	rRNA binding [GO:0019843]; structural constituent of ribosome [GO:0003735]	translation [GO:0006412]	small ribosomal subunit [GO:0015935]	K02982
PNUC_RS00390	953.4175959204	-0.6735628771	1.35E-05	50S ribosomal protein L6	NA	rRNA binding [GO:0019843]; structural constituent of ribosome [GO:0003735]	translation [GO:0006412]	ribosome [GO:0005840]	K02933
PNUC_RS08150	1529.939416864	0.7079459706	1.53E-05	Propionyl-CoA synthetase (EC 6.2.1.17)	NA	propionate-CoA ligase activity [GO:0050218]	propionate catabolic process, 2-methylcitrate cycle [GO:0019629]	NA	K01908
PNUC_RS00325	372.2323511605	-0.7732837718	2.04E-05	50S ribosomal protein L23	NA	rRNA binding [GO:0019843]; structural constituent of ribosome [GO:0003735]	translation [GO:0006412]	ribosome [GO:0005840]	K02892
PNUC_RS02225	1591.5898001908	-0.4628145245	2.54E-05	Replicative DNA helicase (EC 3.6.4.12)	NA	ATP binding [GO:0005524]; DNA binding [GO:0003677]; DNA helicase activity [GO:0003678]; endonuclease activity [GO:0004519]	DNA replication, synthesis of RNA primer [GO:0006269]	primosome complex [GO:1990077]	K02314
PNUC_RS04560	2425.9999061791	-0.9403066513	2.93E-05	Uncharacterized protein	NA	NA	NA	NA	NA
PNUC_RS04340	514.2102977604	-0.6328682297	3.07E-05	Phenylalanine--tRNA ligase beta subunit (EC 6.1.1.20) (Phenylalanyl-tRNA synthetase beta subunit) (PheRS)	NA	ATP binding [GO:0005524]; magnesium ion binding [GO:0000287]; phenylalanine-tRNA ligase activity [GO:0004826]; tRNA binding [GO:0000049]	phenylalanyl-tRNA aminoacylation [GO:0006432]	cytoplasm [GO:0005737]	K01890
PNUC_RS10870	77.4424061132	0.8866867306	3.77E-05	NA	NA	NA	NA	NA	NA
PNUC_RS10845	675950.865073716	-0.8824421157	3.95E-05	NA	NA	NA	NA	NA	NA
PNUC_RS01955	1797.817175285	-0.172827304	4.19E-05	Short-chain dehydrogenase/reductase SDR	NA	oxidoreductase activity [GO:0016491]	NA	NA	K16066
PNUC_RS00415	1493.4863014873	-0.4953691781	4.19E-05	Protein translocase subunit SecY	NA	NA	intracellular protein transmembrane transport [GO:0065002]; protein targeting [GO:0006605]; protein transport by the Sec complex [GO:0043952]	integral component of membrane [GO:0016021]; intracellular [GO:0005622]; plasma membrane [GO:0005886]	K03076
PNUC_RS07210	1497.5403894494	-1.1381335899	7.29E-05	Rubrerythrin	NA	metal ion binding [GO:0046872]; oxidoreductase activity [GO:0016491]	NA	NA	NA
PNUC_RS00250	535.9355107342	-0.6100263055	0.0001369679	Protein translocase subunit SecE	NA	P-P-bond-hydrolysis-driven protein transmembrane transporter activity [GO:0015450]	intracellular protein transmembrane transport [GO:0065002]; protein secretion [GO:0009306]; protein targeting [GO:0006605]; protein transport by the Sec complex [GO:0043952]	integral component of membrane [GO:0016021]; intracellular [GO:0005622]; plasma membrane [GO:0005886]	K03073
PNUC_RS00410	768.4930432256	-0.6464244634	0.0001577496	50S ribosomal protein L15	NA	rRNA binding [GO:0019843]; structural constituent of ribosome [GO:0003735]	translation [GO:0006412]	large ribosomal subunit [GO:0015934]	K02876
PNUC_RS09190	60088.7192067246	0.6094581367	0.0001784837	Chaperone protein DnaK (HSP70) (Heat shock 70 kDa protein) (Heat shock protein 70)	NA	ATP binding [GO:0005524]; unfolded protein binding [GO:0051082]	protein folding [GO:0006457]	NA	K04043
PNUC_RS06785	15866.7271667512	0.5018327936	0.0002122029	Uncharacterized protein	NA	NA	NA	integral component of membrane [GO:0016021]	K19416
PNUC_RS05655	617.2869770381	0.6428126861	0.0002247281	NA	NA	NA	NA	NA	NA
PNUC_RS00300	5081.085359113	-0.5434404572	0.0002323157	Elongation factor G (EF-G)	NA	GTPase activity [GO:0003924]; GTP binding [GO:0005525]; translation elongation factor activity [GO:0003746]	NA	cytoplasm [GO:0005737]	K02355
PNUC_RS02620	212.9774509961	-0.8790556219	0.0002678282	Lipopolysaccharide assembly protein B	NA	iron ion binding [GO:0005506]	lipopolysaccharide metabolic process [GO:0008653]; regulation of lipid biosynthetic process [GO:0046890]	integral component of membrane [GO:0016021]; intrinsic component of the cytoplasmic side of the plasma membrane [GO:0031235]	NA
PNUC_RS06650	866.5162652001	0.7417735518	0.0003313621	Transporter	NA	NA	NA	integral component of membrane [GO:0016021]	NA
PNUC_RS08160	336.5600587069	-2.1662215513	0.0003313621	FMN-binding domain protein	NA	electron carrier activity [GO:0009055]; FMN binding [GO:0010181]	electron transport chain [GO:0022900]	plasma membrane [GO:0005886]	NA
PNUC_RS09465	665.7536493042	0.337044657	0.0003489029	Cyclic pyranopterin monophosphate synthase (EC 4.6.1.17) (Molybdenum cofactor biosynthesis protein C)	PATHWAY: Cofactor biosynthesis; molybdopterin biosynthesis. {ECO:0000255|HAMAP-Rule:MF_01224}.	cyclic pyranopterin monophosphate synthase activity [GO:0061799]	Mo-molybdopterin cofactor biosynthetic process [GO:0006777]	NA	K03637
PNUC_RS10800	440.8614010979	-0.8995726527	0.0003489029	NA	NA	NA	NA	NA	NA
PNUC_RS00370	505.7302154836	-0.7882092381	0.0003489029	50S ribosomal protein L24	NA	rRNA binding [GO:0019843]; structural constituent of ribosome [GO:0003735]	translation [GO:0006412]	ribosome [GO:0005840]	K02895
PNUC_RS07870	22844.9405246205	-0.0817094242	0.0003533189	Isocitrate lyase	NA	isocitrate lyase activity [GO:0004451]	carboxylic acid metabolic process [GO:0019752]	NA	K01637
PNUC_RS02380	357.1806841121	1.1516704425	0.0003533189	Cytochrome c oxidase, cbb3-type, subunit II	NA	cytochrome-c oxidase activity [GO:0004129]; heme binding [GO:0020037]; iron ion binding [GO:0005506]	aerobic respiration [GO:0009060]	integral component of membrane [GO:0016021]	K00405
PNUC_RS00270	4889.8353688774	-0.8021374127	0.0003533189	50S ribosomal protein L10	NA	large ribosomal subunit rRNA binding [GO:0070180]	ribosome biogenesis [GO:0042254]; translation [GO:0006412]	ribosome [GO:0005840]	K02864
PNUC_RS03355	621.2008325051	0.8937641881	0.00038145	Penicillin amidase, Cysteine peptidase, MEROPS family C59 (EC 3.5.1.11)	NA	penicillin amidase activity [GO:0008953]	NA	NA	NA
PNUC_RS10575	4025.5234597562	0.5862305172	0.0003826932	Catalase-peroxidase (CP) (EC 1.11.1.21) (Peroxidase/catalase)	NA	catalase activity [GO:0004096]; heme binding [GO:0020037]; metal ion binding [GO:0046872]	hydrogen peroxide catabolic process [GO:0042744]; response to oxidative stress [GO:0006979]	NA	K03782
PNUC_RS02110	2145.5393303301	0.5001980121	0.0003872067	Periplasmic serine endoprotease DegP-like (EC 3.4.21.107)	NA	serine-type endopeptidase activity [GO:0004252]	NA	periplasmic space [GO:0042597]	K04771
PNUC_RS07775	1796.738477197	0.7551081176	0.0003897149	Sulfite dehydrogenase (Cytochrome) subunit SorA apoprotein (EC 1.8.2.1)	NA	molybdenum ion binding [GO:0030151]; sulfite dehydrogenase activity [GO:0050310]	nitrate assimilation [GO:0042128]	NA	NA
PNUC_RS10855	128.5706951793	-1.170620942	0.0003897149	NA	NA	NA	NA	NA	NA
PNUC_RS04095	154.5593278832	0.0714602298	0.0004717534	Cytochrome c, class I	NA	electron carrier activity [GO:0009055]; heme binding [GO:0020037]; metal ion binding [GO:0046872]	NA	NA	K19713
PNUC_RS05405	5816.8801613118	-0.2713708219	0.0005333022	Methylmalonate-semialdehyde dehydrogenase (Acylating) (EC 1.2.1.27)	NA	methylmalonate-semialdehyde dehydrogenase (acylating) activity [GO:0004491]	NA	NA	K00140
PNUC_RS09095	8194.201245119	-1.1748242535	0.0005349738	Cold-shock protein	NA	DNA binding [GO:0003677]	regulation of transcription, DNA-templated [GO:0006355]	cytoplasm [GO:0005737]	K03704
PNUC_RS02750	1184.1757515187	0.5429378455	0.0005349738	TRAP dicarboxylate transporter-DctP subunit	NA	metal ion binding [GO:0046872]	transport [GO:0006810]	outer membrane-bounded periplasmic space [GO:0030288]	NA
PNUC_RS07305	4104.1733886493	0.3648453427	0.0005734382	Formate dehydrogenase gamma subunit (EC 1.2.1.2)	NA	electron carrier activity [GO:0009055]; formate dehydrogenase (NAD+) activity [GO:0008863]	respiratory electron transport chain [GO:0022904]	formate dehydrogenase complex [GO:0009326]; integral component of membrane [GO:0016021]	K00127
PNUC_RS01560	1994.3582919197	1.145046145	0.0005734382	High-potential iron-sulfur protein (HiPIP)	NA	4 iron, 4 sulfur cluster binding [GO:0051539]; electron carrier activity [GO:0009055]; metal ion binding [GO:0046872]	aerobic electron transport chain [GO:0019646]	NA	NA
PNUC_RS04115	32.7317695331	-1.0663188031	0.0006226576	NA	NA	NA	NA	NA	NA
PNUC_RS00210	39.5103793391	-1.3635056001	0.0006825859	NA	NA	NA	NA	NA	NA
PNUC_RS06460	971.8625091331	-0.4592297556	0.0007089438	Pseudouridine synthase (EC 5.4.99.-)	NA	pseudouridine synthase activity [GO:0009982]; RNA binding [GO:0003723]	pseudouridine synthesis [GO:0001522]	NA	K06178
PNUC_RS06840	2240.681472301	0.5919314661	0.0007089438	Tetratricopeptide TPR_2 repeat protein	NA	NA	NA	integral component of membrane [GO:0016021]	NA
PNUC_RS08085	1942.2980473862	0.5604900217	0.0008197907	Amino acid/amide ABC transporter substrate-binding protein, HAAT family	NA	NA	amino acid transport [GO:0006865]	NA	NA
PNUC_RS10725	205.1961881089	0.7215763075	0.0009012203	Uncharacterized protein	NA	NA	NA	integral component of membrane [GO:0016021]	NA
PNUC_RS09185	1585.6853346929	0.7427403606	0.0009757484	Chaperone protein DnaJ	NA	ATP binding [GO:0005524]; heat shock protein binding [GO:0031072]; unfolded protein binding [GO:0051082]; zinc ion binding [GO:0008270]	DNA replication [GO:0006260]; protein folding [GO:0006457]; response to heat [GO:0009408]	cytoplasm [GO:0005737]	K03686
PNUC_RS09775	1064.4227658075	-0.4305110643	0.001153295	30S ribosomal protein S9	NA	structural constituent of ribosome [GO:0003735]	translation [GO:0006412]	ribosome [GO:0005840]	K02996
PNUC_RS04325	693.6626065837	-1.174164977	0.0012825195	50S ribosomal protein L35	NA	structural constituent of ribosome [GO:0003735]	translation [GO:0006412]	ribosome [GO:0005840]	K02916
PNUC_RS04125	197.7455835813	-0.0038989715	0.0013720666	Rhodanese domain protein	NA	NA	NA	NA	NA
PNUC_RS05015	418.3925237257	0.2578251055	0.0014171402	NA	NA	NA	NA	NA	NA
PNUC_RS04100	268.6703686682	0.3007677181	0.001507492	Cytochrome c family protein	NA	electron carrier activity [GO:0009055]; heme binding [GO:0020037]; iron ion binding [GO:0005506]	NA	periplasmic space [GO:0042597]	NA
PNUC_RS02710	1642.1675300503	-0.7573916783	0.0016093823	50S ribosomal protein L19	NA	structural constituent of ribosome [GO:0003735]	translation [GO:0006412]	ribosome [GO:0005840]	K02884
PNUC_RS00955	1225.8487818252	0.5761555209	0.0018507084	(2Fe-2S)-binding domain protein	NA	2 iron, 2 sulfur cluster binding [GO:0051537]; electron carrier activity [GO:0009055]; metal ion binding [GO:0046872]; oxidoreductase activity [GO:0016491]	NA	NA	NA
PNUC_RS09195	1216.4546083062	0.5359289624	0.0022876339	Protein GrpE (HSP-70 cofactor)	NA	adenyl-nucleotide exchange factor activity [GO:0000774]; chaperone binding [GO:0051087]; protein homodimerization activity [GO:0042803]	protein folding [GO:0006457]	cytoplasm [GO:0005737]	K03687
PNUC_RS09925	419.6260759577	-0.4010746391	0.0025022973	Nucleotide-binding protein Pnuc_1915	NA	ATP binding [GO:0005524]; GTP binding [GO:0005525]	NA	NA	K06958
PNUC_RS02220	916.7377686766	-0.4713184445	0.0026581984	50S ribosomal protein L9	NA	rRNA binding [GO:0019843]; structural constituent of ribosome [GO:0003735]	translation [GO:0006412]	ribosome [GO:0005840]	K02939
PNUC_RS08025	469.134171653	0.4812878801	0.0027621076	Uncharacterized protein	NA	NA	NA	integral component of membrane [GO:0016021]	NA
PNUC_RS08055	4562.9720899934	-0.513715859	0.0028280608	(2Fe-2S)-binding protein	NA	2 iron, 2 sulfur cluster binding [GO:0051537]; iron ion binding [GO:0005506]; oxidoreductase activity, acting on paired donors, with incorporation or reduction of molecular oxygen [GO:0016705]	NA	NA	K21323
PNUC_RS08860	3189.4780215945	-0.2103293819	0.003170093	NA	NA	NA	NA	NA	NA
PNUC_RS04565	556.3950438234	0.0057494031	0.0031969354	Smr protein/MutS2	NA	NA	NA	NA	NA
PNUC_RS00385	495.1059723668	-0.763812548	0.003653237	30S ribosomal protein S8	NA	rRNA binding [GO:0019843]; structural constituent of ribosome [GO:0003735]	translation [GO:0006412]	ribosome [GO:0005840]	K02994
PNUC_RS00490	906.7562836065	-0.4474784342	0.0039261345	NA	NA	NA	NA	NA	NA
PNUC_RS08850	794.0705596873	-0.7447876419	0.0042394171	30S ribosomal protein S21	NA	structural constituent of ribosome [GO:0003735]	translation [GO:0006412]	ribosome [GO:0005840]	K02970
PNUC_RS09945	551.055278902	-0.2254187242	0.0045563368	4-diphosphocytidyl-2-C-methyl-D-erythritol kinase (CMK) (EC 2.7.1.148) (4-(cytidine-5'-diphospho)-2-C-methyl-D-erythritol kinase)	PATHWAY: Isoprenoid biosynthesis; isopentenyl diphosphate biosynthesis via DXP pathway; isopentenyl diphosphate from 1-deoxy-D-xylulose 5-phosphate: step 3/6. {ECO:0000255|HAMAP-Rule:MF_00061}.	4-(cytidine 5'-diphospho)-2-C-methyl-D-erythritol kinase activity [GO:0050515]; ATP binding [GO:0005524]	isopentenyl diphosphate biosynthetic process, methylerythritol 4-phosphate pathway [GO:0019288]; terpenoid biosynthetic process [GO:0016114]	NA	K00919
PNUC_RS03530	1858.8071950387	-0.4416242446	0.0048656993	TonB-dependent receptor	NA	receptor activity [GO:0004872]	transport [GO:0006810]	cell outer membrane [GO:0009279]	K02014
PNUC_RS00365	1986.2939808112	-0.8691910842	0.0048656993	50S ribosomal protein L14	NA	rRNA binding [GO:0019843]; structural constituent of ribosome [GO:0003735]	translation [GO:0006412]	large ribosomal subunit [GO:0015934]	K02874
PNUC_RS07220	5461.9290464294	-0.0847408071	0.0048988478	Pyridine nucleotide-disulfide oxidoreductase	NA	oxidoreductase activity [GO:0016491]	NA	NA	K05297
PNUC_RS08050	682.8488914784	-0.7570887744	0.0050501929	Ferredoxin	NA	2 iron, 2 sulfur cluster binding [GO:0051537]; electron carrier activity [GO:0009055]; metal ion binding [GO:0046872]; oxidoreductase activity [GO:0016491]	transport [GO:0006810]	NA	K21324
PNUC_RS04825	6973.3694220393	0.4956824818	0.0050501929	Acetyl-CoA acetyltransferase	NA	acetyl-CoA C-acetyltransferase activity [GO:0003985]	metabolic process [GO:0008152]	NA	K00626
PNUC_RS00380	428.2651057251	-0.7833760942	0.0051737392	30S ribosomal protein S14	NA	rRNA binding [GO:0019843]; structural constituent of ribosome [GO:0003735]	translation [GO:0006412]	ribosome [GO:0005840]	K02954
PNUC_RS10445	1480.2826072271	-0.1028838026	0.0054732201	Glutamyl-tRNA(Gln) amidotransferase subunit A (Glu-ADT subunit A) (EC 6.3.5.7)	NA	amidase activity [GO:0004040]; ATP binding [GO:0005524]; glutaminyl-tRNA synthase (glutamine-hydrolyzing) activity [GO:0050567]; transferase activity [GO:0016740]	translation [GO:0006412]	glutamyl-tRNA(Gln) amidotransferase complex [GO:0030956]	K02433
PNUC_RS00530	1319.9618429521	0.4503827016	0.0054917579	Glutamate synthase (NADH) small subunit (EC 1.4.1.14)	NA	glutamate synthase (NADH) activity [GO:0016040]; iron-sulfur cluster binding [GO:0051536]	glutamate biosynthetic process [GO:0006537]	NA	K00266
PNUC_RS10270	5661.5532853398	0.2041304284	0.0054917579	Alcohol dehydrogenase, zinc-binding domain protein	NA	oxidoreductase activity [GO:0016491]	NA	NA	K19745
PNUC_RS07955	93.9247953907	-1.2170824887	0.0056854256	Transcriptional regulator, MarR family	NA	DNA binding [GO:0003677]; transcription factor activity, sequence-specific DNA binding [GO:0003700]	transcription, DNA-templated [GO:0006351]	NA	NA
PNUC_RS09760	4237.4729479007	0.020186331	0.0057128135	Anhydro-N-acetylmuramic acid kinase (EC 2.7.1.170) (AnhMurNAc kinase)	PATHWAY: Amino-sugar metabolism; 1,6-anhydro-N-acetylmuramate degradation. {ECO:0000256|HAMAP-Rule:MF_01270, ECO:0000256|SAAS:SAAS00382787}.; PATHWAY: Cell wall biogenesis; peptidoglycan recycling. {ECO:0000256|HAMAP-Rule:MF_01270, ECO:0000256|SAAS:SAAS00382802}.	ATP binding [GO:0005524]; kinase activity [GO:0016301]; phosphotransferase activity, alcohol group as acceptor [GO:0016773]	1,6-anhydro-N-acetyl-beta-muramic acid catabolic process [GO:0097175]; amino sugar metabolic process [GO:0006040]; carbohydrate metabolic process [GO:0005975]; peptidoglycan turnover [GO:0009254]	NA	K09001
PNUC_RS08650	826.1282599203	0.5056293672	0.0058405545	General substrate transporter	NA	transmembrane transporter activity [GO:0022857]	NA	integral component of membrane [GO:0016021]	NA
PNUC_RS01895	139.7002249278	-1.2934290584	0.0058405545	Conserved hypothetical secreted protein	NA	NA	NA	NA	NA
PNUC_RS02915	268.9096557221	0.6564130959	0.0058405545	Uncharacterized protein	NA	NA	NA	NA	NA
PNUC_RS07770	258.5756442116	0.7369991276	0.005907964	Sulfite dehydrogenase (Cytochrome) subunit SorB (EC 1.8.2.1)	NA	electron carrier activity [GO:0009055]; heme binding [GO:0020037]; sulfite dehydrogenase activity [GO:0050310]	NA	NA	NA
PNUC_RS05940	190.3281805543	-0.3180010605	0.0066730247	Phage transcriptional regulator, AlpA	NA	NA	NA	NA	NA
PNUC_RS00315	3933.7273441442	-0.5910189563	0.0066730247	50S ribosomal protein L3	NA	rRNA binding [GO:0019843]; structural constituent of ribosome [GO:0003735]	translation [GO:0006412]	ribosome [GO:0005840]	K02906
PNUC_RS07080	3195.3721549789	-0.3353014912	0.0067675904	Fumarylacetoacetate (FAA) hydrolase	NA	hydrolase activity [GO:0016787]	metabolic process [GO:0008152]	NA	NA
PNUC_RS05680	1538.7493266806	0.3820306125	0.0069727116	Thiamine pyrophosphate enzyme TPP binding domain protein	NA	catalytic activity [GO:0003824]; magnesium ion binding [GO:0000287]; thiamine pyrophosphate binding [GO:0030976]	NA	NA	K01576
PNUC_RS09910	2054.6710644555	0.5500631919	0.0069727116	SSU ribosomal protein S30P / sigma 54 modulation protein	NA	NA	primary metabolic process [GO:0044238]	ribosome [GO:0005840]	K05808
PNUC_RS01025	1292.0762905775	0.0886697713	0.007097894	2-dehydropantoate 2-reductase (EC 1.1.1.169) (Ketopantoate reductase)	PATHWAY: Cofactor biosynthesis; (R)-pantothenate biosynthesis; (R)-pantoate from 3-methyl-2-oxobutanoate: step 2/2. {ECO:0000256|RuleBase:RU362068}.	2-dehydropantoate 2-reductase activity [GO:0008677]; NADP binding [GO:0050661]	pantothenate biosynthetic process [GO:0015940]	cytoplasm [GO:0005737]	K00077
PNUC_RS06905	675.6410463329	0.1827543429	0.0071509438	Uncharacterized protein	NA	protein disulfide oxidoreductase activity [GO:0015035]	NA	integral component of membrane [GO:0016021]; plasma membrane [GO:0005886]	NA
PNUC_RS09625	633.3205988609	0.6762550371	0.0073951454	Uncharacterized protein	NA	NA	NA	NA	NA
PNUC_RS02610	6011.5118739576	-0.5902455585	0.0074011245	30S ribosomal protein S1	NA	RNA binding [GO:0003723]; structural constituent of ribosome [GO:0003735]	translation [GO:0006412]	ribosome [GO:0005840]	K02945
PNUC_RS08140	162.3704693107	0.7268554514	0.0078755611	NA	NA	NA	NA	NA	NA
PNUC_RS08345	113.5340519942	-0.5878173454	0.0082974898	Phosphate transport system permease protein	NA	inorganic phosphate transmembrane transporter activity [GO:0005315]	phosphate ion transport [GO:0006817]	integral component of membrane [GO:0016021]; plasma membrane [GO:0005886]	K02037
PNUC_RS09380	597.9883078818	-0.7696223624	0.0082974898	Diguanylate phosphodiesterase	NA	NA	NA	NA	NA
PNUC_RS04265	1287.0037430507	-0.3141231386	0.0084961474	NA	NA	NA	NA	NA	NA
PNUC_RS07710	282.3329210984	-0.5218200059	0.0085794452	OmpA/MotB domain protein	NA	NA	NA	cell outer membrane [GO:0009279]; integral component of membrane [GO:0016021]	NA
PNUC_RS03685	1900.5230665041	0.3901825522	0.0085794452	NA	NA	NA	NA	NA	NA
PNUC_RS07670	137.7548811558	0.5326303005	0.0086355736	TatD-related deoxyribonuclease	NA	endodeoxyribonuclease activity, producing 5'-phosphomonoesters [GO:0016888]	NA	NA	K03424
PNUC_RS07990	1232.5073400449	0.8270329036	0.0095116848	Uncharacterized protein	NA	NA	NA	NA	NA
PNUC_RS02615	212.6515322363	-0.8017651736	0.0095116848	Integration host factor subunit beta (IHF-beta)	NA	DNA binding [GO:0003677]	DNA recombination [GO:0006310]; regulation of transcription, DNA-templated [GO:0006355]; regulation of translation [GO:0006417]; transcription, DNA-templated [GO:0006351]	chromosome [GO:0005694]	K05788
PNUC_RS09840	280.0428063787	0.3694440532	0.0095398272	Uncharacterized protein	NA	NA	NA	NA	NA
PNUC_RS04255	1840.7893009065	0.0339073652	0.0098705011	Acyl-CoA dehydrogenase domain protein	NA	acyl-CoA dehydrogenase activity [GO:0003995]; flavin adenine dinucleotide binding [GO:0050660]	NA	NA	K00252
